# Supplementary material for: Hemi-methylated DNA regulates DNA methylation inheritance through allosteric activation of H3 ubiquitylation by UHRF1
Source: eLife. 2016 Sep 6;5:e17101. doi: 10.7554/eLife.17101 (PMC5012860; doi:10.7554/eLife.17101)
Supplement: Supplementary file 1. — DOI: http://dx.doi.org/10.7554/eLife.17101.019 [file elife-17101-supp1.xlsx]

## Sheet: Sheet1
	Table of Synthetic Peptides Used in this Study
	Annotation	Sequence	Where used
	H3K9me3-FAM	ARTKQTARK(Me3)STGGKAPRKQL-K(5-Fam)-NH2	Figure 2A; top panel, Figure 2-figure supplement 1A
	FAM-H3K9me3	5-Fam-ARTKQTARK(Me3)STGGKAPRKQL-NH2	Figure 2A; bottom panel
	H31-20K9me3	ARTKQTARK(Me3)STGGKAPRKQL-K(Biot)-NH2	Figure 2B-C, Figure 2-figure supplement 1B-E
	H31-20K9un	ARTKQTARKSTGGKAPRKQL-K(Biot)-NH2	Figure 2B, Figure 5C-D
	H31-20R2me2a	AR(Me2a)TKQTARKSTGGKAPRKQL-K(Biot)-NH2	Figure 2B
	H31-20K9me2	ARTKQTARK(Me2)STGGKAPRKQL-K(Biot)-NH2	Figure 3C
	H31-15K9me2	ARTKQTARK(Me2)STGGKA-Peg-Biot	Figure 3D-E, Figure 4C
	H31-32K9me2	ARTKQTARK(Me2)STGGKAPRKQLATKAARKSAPAT-Peg-Biot	Figure 4A-B, Figure 4-figure supplement 1C
	H31-43K9un	ARTKQTARKSTGGKAPRKQLATKAARKSAPATGGVKKPHRYRP-K(Biot)-NH2	Figure 4D
	H3K14acK18ac	ARTKQTARKSTGGK(Ac)APRK(Ac)QL-K(Biot)-NH2	Figure 5D
	H3K9acK14acK18ac	ARTKQTARK(Ac)STGGK(Ac)APRK(Ac)QL-K(Biot)-NH2	Figure 5D
	H3-FAM	ARTKQTARKSTGGKAPRKQL-K(5-Fam)-NH2	Figure 2-figure supplement 1A
