# Supplementary material for: Hemi-methylated DNA regulates DNA methylation inheritance through allosteric activation of H3 ubiquitylation by UHRF1
Source: eLife. 2016 Sep 6;5:e17101. doi: 10.7554/eLife.17101 (PMC5012860; doi:10.7554/eLife.17101)
Supplement: Supplementary file 2. — DOI: http://dx.doi.org/10.7554/eLife.17101.020 [file elife-17101-supp2.xlsx]

## Sheet: Sheet1
Table of peptides enriched greater than 10-fold in HeDNA sample relative to UnDNA sample
peptide_sequence	Modifications	UnDNA AUC	HeDNA AUC	ratio (HeDNA/UnDNA)	normalized ratio	Protein
KSTGGKAPR	K9me2 + K14ub	258.7	3537400	13673.8	42053.8	H3
KSTGGKAPR	K9me3 + K14ub	31499000	1709000	8200	25219.2	H3
KSTGGKAPR	K9me-prop + K14ub	648.08	2792800	4309.34	13253.4	H3
KSTGGKAPR	K9me2 + K14ac	773.47	1459500	1886.95	5803.34	H3
KSAPATGGVKKPHR	K27me2 + K36ub + K37prop	14270	2683600	340	1045.67	H3
KSAPATGGVKKPHR	K27ub + K36ac + K37me3	40165	9417300	234.465	721.101	H3
KSAPSTGGVKKPHR	K27me3 + K36prop + K37prop	62539	4376300	69.9771	215.216	H3
KQLATKAAR	K18ub + K23ub	166910	7704600	46.1602	141.966	H3
KSTGGKAPR	K9prop + K14ub	20442	2086800	22	67.6613	H3
KSAPATGGVKKPHR	K27me-prop + K36me2 + K37me2	915130	17561000	19.1896	59.0179	H3
KQLATKAAR	K18ub + K23prop	7830300	148450000	18.9584	58.3068	H3
KSAPSTGGVKKPHR	K27me2 + K36me2 +K37prop	1015100	13891000	13.6844	42.0864	H3
KSAPATGGVKKPHR	K27prop + K36me2 +K37me2	7209200	96923000	13.4443	41.3483	H3
KSTGGKAPR	K9prop + K14prop	2695200	33289000	12.3512	37.9863	H3
KSAPATGGVKKPHR	K27me2 + K36me2 + K37prop	8408000	94146000	11.1972	34.4371	H3
KQLKKAKMAKDR		1148400	11511000	10.0235	30.8274	SSRP1
KSAPATGGVKKPHR	K27me3 + K36me2 + K37prop	1851000	17561000	9.4873	29.1783	H3
KSTGGKAPR	K9me-prop + K14prop	35654000	338030000	9.48084	29.1585	H3
KSAPATGGVKKPHR	K27me2 + K36me2 + K37prop	1859400	17561000	9.44444	29.0465	H3
KSTGGKAPR	K9me3 + K14prop	589750	5133400	8.70437	26.7704	H3
KQLATKAAR	K18ub + K23ac	509670	3227600	6.33273	19.4764	H3
GSGGGSSGGSIGGR		155350	813590	5.23714	16.1069	Keratin
FSGSGSGTDFTLKISR		8259800	38757000	4.69224	14.4311	Keratin
KSAPATGGVKKPHR	K27me3 + K36me-prop + K37prop	579590	2257500	3.89499	11.9791	H3
VDQLKSDQSR	Trypsin	3669200	14170000	3.86188	11.8773	H3
